# Supplementary material for: A preliminary mapping of QTL qsg5.1 controlling seed germination in melon (Cucumis melo L.)
Source: Front Plant Sci. 2022 Aug 15;13:925081. doi: 10.3389/fpls.2022.925081 (PMC9421157; doi:10.3389/fpls.2022.925081)
Supplement: Supplementary Table 1 — Primer information of candidate region in qsg5.1 on chromosome 5. [file Table_1.XLSX]

## Sheet: Sheet1
Table S1. Primers informatin of candidate region in qsg5.1 on chromsome 5
No.	ID	Genome position	Enzamy	Enzyme seqquence	Forward sequence	Reverse sequence
1	SNP34	3419990	MseI	TTAA	ATGCTCGACTTCTCGGTGTT	CGGAGGTCGTCTACCAAGTT
2	SNP35	3513864	MseI	TTAA	TGGTTCTTGTGGTTTGGAGA	TCATGGAAAATGCACAGGAA
4	SNP50	5305066	MseI	TTAA	GGAGATGTTCGAATGCACCT	CGTGGGAGCTACAAATGTGA
5	SNP53	5374017	MseI	TTAA	CACAGGAAAGCAGAACAAAGTG	TGTTCTACACAGCGGTAATGC
6	SNP54	5424974	MseI	TTAA	CTACCACTCGTCACTCGCTG	CAACAATGTGATTTTAGGGCAA
9	SNP60	6026648	EcoRI	GAATTC	ATGTCACTTGTCTCGGCATC	TTGGACACTCCCTCTCTTTCTC
7	SNP69	6904627	SpeI	ACTAGT	CTCTTGTTTTTCGGCTGAGG	ATTGGGATTGGGAGTTTTCC
8	SNP76	7602535	NlaIII	CATG	GGAAAACTCCCAATCCCAAT	AAGGTTGACAATTCCGATGC
